# Supplementary material for: Time Trends of Ventricular Reconstruction and Outcomes among Patients with Left Ventricular Thrombus and Aneurysms
Source: J Cardiovasc Dev Dis. 2022 Dec 15;9(12):464. doi: 10.3390/jcdd9120464 (PMC9784406; doi:10.3390/jcdd9120464)
Supplement: Supplementary file 1 [file jcdd-09-00464-s001.zip]

Archive with 1 entries (1 files):
- jcdd-2031137-supplementary.docx
